# Supplementary material for: Combinational Therapy of Cardiac Atrial Appendage Stem Cells and Pyridoxamine: The Road to Cardiac Repair?
Source: Int J Mol Sci. 2021 Aug 27;22(17):9266. doi: 10.3390/ijms22179266 (PMC8431115; doi:10.3390/ijms22179266)
Supplement: Supplementary file 1 [file ijms-22-09266-s001.zip]

Archive with 1 entries (1 files):
- ijms-1298933-supplementary.pdf
